# Supplementary material for: Evaluation of the One Health-Ness of 20 Years of Antimicrobial Resistance Surveillance in Norway
Source: Antibiotics (Basel). 2023 Jun 21;12(7):1080. doi: 10.3390/antibiotics12071080 (PMC10376192; doi:10.3390/antibiotics12071080)
Supplement: Supplementary file 1 [file antibiotics-12-01080-s001.zip]

Archive with 1 entries (1 files):
- antibiotics-2346997-supplementary.html
